# Supplementary material for: N-Glycomics of Human Erythrocytes
Source: Int J Mol Sci. 2021 Jul 28;22(15):8063. doi: 10.3390/ijms22158063 (PMC8347577; doi:10.3390/ijms22158063)
Supplement: Supplementary file 1 [file ijms-22-08063-s001.zip]

Archive with 1 entries (1 files):
- N-Glycomics of human erythrocytes_Supplementary Figures 1-12.pdf
